# Supplementary material for: Exploring the Evolutionary History and Phylogenetic Relationships of Giant Reed (Arundo donax) through Comprehensive Analysis of Its Chloroplast Genome
Source: Int J Mol Sci. 2024 Jul 20;25(14):7936. doi: 10.3390/ijms25147936 (PMC11277011; doi:10.3390/ijms25147936)
Supplement: Supplementary file 1 [file ijms-25-07936-s001.zip]

Archive with 3 entries (2 files):
- ijms-3084387-Supplementary/
- ijms-3084387-Supplementary/Supplementary-figures.pdf
- ijms-3084387-Supplementary/Supplementary-tables.xlsx
