# Supplementary material for: Exploring the Evolutionary History and Phylogenetic Relationships of Giant Reed (Arundo donax) through Comprehensive Analysis of Its Chloroplast Genome
Source: Int J Mol Sci. 2024 Jul 20;25(14):7936. doi: 10.3390/ijms25147936 (PMC11277011; doi:10.3390/ijms25147936)
Supplement: Supplementary file 1 [file ijms-25-07936-s001.zip › ijms-3084387-Supplementary/Supplementary-tables.xlsx]

## Sheet: Table S1
Supplementary Table S1 Statistics of A. donax chloroplast genomic information.
Feature	A(%)	T(%)	G(%)	C(%)	GC(%)	Size(bp)	Proportion in Genome(%)
genome	30.78	30.6	19.36	19.26	38.62	137153	100
CDS	29.71	31.1	20.96	18.24	39.2	57753	42.11
Cis_spliced_intron	31.96	29.68	20.69	17.67	38.36	18243	13.3
tRNA	21.72	25.34	29.1	23.83	52.93	2900	2.11
rRNA	26.31	18.99	31.29	23.41	54.7	9192	6.7
Non-coding_region	32.97	32.83	17.1	17.09	34.19	50778	37.02

## Sheet: Table S2
Supplementary Table S2 84 protein-coding genes (76 are unique) of the A. donax chloroplast genome.
Genes	Length	Location
atpA	1524	[35967:37490](+)
atpB	1497	[54045:55541](-)
atpE	414	[53635:54048](-)
atpF	552	[34492:34636](+)	[35464:35870](+)
atpH	246	[33778:34023](+)
atpI	744	[32227:32970](+)
ccsA	969	[107199:108167](+)
cemA	693	[60086:60778](+)
clpP	651	[69202:69852](-)
infA	324	[77749:78072](-)
matK	1542	[1674:3215](-)
ndhA	1089	[114176:114725](-)	[112614:113152](-)
ndhB	1533	[88959:89733](-)	[87489:88246](-)
ndhB_copy2	1533	[129465:130239](+)	[130952:131709](+)
ndhC	363	[51329:51691](-)
ndhD	1503	[108339:109841](-)
ndhE	306	[110674:110979](-)
ndhF	2220	[103268:105487](-)
ndhG	531	[111194:111724](-)
ndhH	1152	[114727:115878](-)
ndhI	543	[111978:112520](-)
ndhJ	480	[50017:50496](-)
ndhK	684	[50595:51278](-)
petA	963	[61003:61965](+)
petB	654	[72800:72805](+)	[73583:74230](+)
petD	483	[74413:74420](+)	[75156:75630](+)
petG	114	[65222:65335](+)
petL	96	[64941:65036](+)
petN	90	[18713:18802](-)
psaA	2253	[40781:43033](-)
psaB	2205	[38551:40755](-)
psaC	246	[109961:110206](-)
psaI	111	[58678:58788](+)
psaJ	135	[66109:66243](+)
psbA	1062	[88:1149](-)
psbB	1527	[70367:71893](+)
psbC	1422	[10200:11621](+)
psbD	1062	[9191:10252](+)
psbE	252	[63412:63663](-)
psbF	120	[63282:63401](-)
psbH	222	[72448:72669](+)
psbI	111	[7896:8006](+)
psbJ	123	[62889:63011](-)
psbK	186	[7294:7479](+)
psbL	117	[63143:63259](-)
psbM	105	[17838:17942](+)
psbN	132	[72213:72344](-)
psbT	102	[72058:72159](+)
psbZ	189	[12199:12387](+)
rbcL	1431	[56338:57768](+)
rpl14	372	[78703:79074](-)
rpl16	411	[80657:80665](-)	[79183:79584](-)
rpl2	813	[83716:84097](-)	[82622:83052](-)
rpl20	360	[67897:68256](-)
rpl22	450	[81546:81995](-)
rpl23	300	[58054:58353](+)
rpl23_copy2	282	[84125:84406](-)
rpl23_copy3	282	[134792:135073](+)
rpl2_copy2	813	[135101:135482](+)	[136146:136576](+)
rpl32	192	[106406:106597](+)
rpl33	201	[66716:66916](+)
rpl36	114	[77535:77648](-)
rpoA	1020	[75844:76863](-)
rpoB	3228	[20993:24220](+)
rpoC1	2052	[24258:26309](+)
rpoC2	2691	[28315:31005](+)
rps11	432	[76928:77359](-)
rps12	375	[68947:69060](-)	[91131:91362](-)	[90562:90590](-)
rps12_copy2	375	[68947:69060](-)	[127836:128067](+)	[128608:128636](+)
rps14	312	[38083:38394](-)
rps15	237	[102910:103146](+)
rps15_copy2	237	[116052:116288](-)
rps16	258	[5473:5512](-)	[4531:4748](-)
rps18	492	[67182:67673](+)
rps19	216	[82080:82295](-)
rps19_copy2	216	[136903:137118](+)
rps2	711	[31255:31965](+)
rps3	675	[80812:81486](-)
rps4	606	[46600:47205](-)
rps7	471	[90033:90503](-)
rps7_copy2	471	[128695:129165](+)
rps8	411	[78153:78563](-)
ycf3	513	[45522:45647](-)	[44555:44782](-)	[43676:43834](-)
ycf4	558	[59152:59709](+)

## Sheet: Table S3
Supplementary Table S3 The statistic of the SSRs among Arundo species.
	Arundo_donax	Arundo_plinii	Arundo_formosana
Total number of sequences examined:	1	1	1
Total number of identified SSRs:	54	52	48
Number of SSR containing sequences:	1	1	1
Number of sequences containing more than 1 SSR:	1	1	1
Number of SSRs present in compound formation:	3	4	3
Mono-nucleotide	40	38	29
Di-nucleotide	5	5	5
Tri-nucleotide	2	2	2
Tetra-nucleotide	7	7	11
Penta-nucleotide	0	0	1

## Sheet: Table S4
Supplementary Table S4 Relative synonymous codon usage(RSCU) in protein-coding genes of the A. donax chloroplast genome.
AminoAcid	Symbol	Codon	No.	RSCU
L	Leu	UUA	585	1.9819
A	Ala	GCU	463	1.8086
R	Arg	AGA	273	1.7224
T	Thr	ACU	349	1.6521
S	Ser	UCU	303	1.5933
G	Gly	GGA	477	1.59
Y	Tyr	UAU	471	1.5779
V	Val	GUU	368	1.5743
D	Asp	GAU	470	1.5693
*	Ter	UAA	26	1.56
P	Pro	CCU	273	1.5533
Q	Gln	CAA	429	1.5294
C	Cys	UGU	126	1.5
E	Glu	GAA	658	1.4972
V	Val	GUA	347	1.4845
I	Ile	AUU	659	1.4842
K	Lys	AAA	585	1.4662
H	His	CAU	271	1.4649
N	Asn	AAU	471	1.456
R	Arg	CGU	218	1.3754
L	Leu	CUU	390	1.3213
F	Phe	UUU	605	1.3053
R	Arg	CGA	204	1.2871
G	Gly	GGU	385	1.2833
S	Ser	AGU	237	1.2463
A	Ala	GCA	303	1.1836
S	Ser	UCC	223	1.1727
L	Leu	UUG	336	1.1383
T	Thr	ACA	227	1.0746
P	Pro	CCA	180	1.0242
M	Met	AUG	368	1
W	Trp	UGG	306	1
S	Ser	UCA	190	0.9991
P	Pro	CCC	171	0.973
I	Ile	AUA	415	0.9347
L	Leu	CUA	254	0.8605
T	Thr	ACC	171	0.8095
*	Ter	UAG	12	0.72
*	Ter	UGA	12	0.72
F	Phe	UUC	322	0.6947
G	Gly	GGG	208	0.6933
R	Arg	AGG	93	0.5868
I	Ile	AUC	258	0.5811
S	Ser	UCG	109	0.5732
A	Ala	GCC	145	0.5664
R	Arg	CGC	89	0.5615
N	Asn	AAC	176	0.544
H	His	CAC	99	0.5351
K	Lys	AAG	213	0.5338
V	Val	GUG	119	0.5091
E	Glu	GAG	221	0.5028
C	Cys	UGC	42	0.5
Q	Gln	CAG	132	0.4706
R	Arg	CGG	74	0.4669
T	Thr	ACG	98	0.4639
P	Pro	CCG	79	0.4495
A	Ala	GCG	113	0.4414
G	Gly	GGC	130	0.4333
V	Val	GUC	101	0.4321
D	Asp	GAC	129	0.4307
Y	Tyr	UAC	126	0.4221
S	Ser	AGC	79	0.4154
L	Leu	CUC	116	0.393
L	Leu	CUG	90	0.3049

## Sheet: Table S5
Supplementary Table S5 Pi calculated among eight species of Arundinoideae.
Window	Midpoint	Pi	S	gene(Based on the midpoint position)
108730-109774	109292	0.07	121	ndhF-rpl32
109184-109978	109673	0.0631	111	ndhF-rpl32
109509-110262	109874	0.06131	101	rpl32
16386-17356	16813	0.06095	109	trnT
14726-16167	15060	0.05887	103	trnS(exon1)-trnT
49718-50413	50071	0.05637	100	trnT-trnL-exon1
16168-16930	16498	0.05583	98	trnS(exon1)-trnT
106709-107317	107014	0.05571	95	ndhF
109775-110466	110149	0.05571	93	rpl32-trnL
108518-109508	108851	0.05554	99	ndhF-rpl32
106509-107114	106814	0.05417	88	ndhF
15649-16630	16278	0.05232	92	trnS(exon1)-trnT
53963-54730	54349	0.0522	88	ndhC-trnV(exon2)
3905-4584	4233	0.05202	96	trnK(exon1)-rps16(exon2)
18140-19364	19053	0.05155	93	trnD-psbM
5764-7316	6210	0.05119	90	rps16(exon1)-trnQ
106282-106914	106608	0.05119	79	ndhF
5964-7517	7206	0.0506	87	rps16(exon1)-trnQ
14942-16385	16067	0.0506	90	trnS(exon1)-trnT
17887-19153	18769	0.05054	92	trnD-psbM
14507-15648	14835	0.04923	86	trnS(exon1)-trnT
53763-54486	54062	0.0475	81	ndhC-trnV(exon2)
3672-4335	4009	0.04708	83	trnK(exon1)-rps16(exon2)
5554-6976	5863	0.04685	81	rps16(exon1)-trnQ
34726-35511	35076	0.04661	81	atpI-atpH
49969-50623	50313	0.04655	81	trnT-trnL-exon1
16631-17579	17237	0.04607	83	trnT-trnE
51545-52358	52038	0.04607	77	trnF-ndhJ
51317-52158	51654	0.0456	80	trnF-ndhJ
20479-21283	20806	0.04554	81	petN-trnC
17580-18945	18039	0.04458	79	trnD
4120-4800	4477	0.04423	82	trnK(exon1)-rps16(exon2)
109979-110691	110366	0.04399	72	rpl32-trnL
39254-39889	39566	0.04393	80	trnR
45176-45826	45520	0.04381	75	psaA-ycf3(exon3)
44970-45626	45295	0.04375	75	psaA-ycf3(exon3)
1221-1833	1529	0.04268	74	trnK(exon2)-matK
60521-61323	60915	0.04268	73	rpl23-psaI
60808-61583	61197	0.04214	71	psaI
82939-83587	83256	0.04196	74	rpl16(exon2)-rpl16(exon1)
83141-83810	83465	0.04179	73	rpl16(exon2)-rpl16(exon1)
39459-40089	39788	0.04161	73	trnR-rps14
49517-50204	49859	0.04149	77	trnT-trnL-exon1
60303-61097	60620	0.04137	70	rpl23
16931-17886	17460	0.04119	69	trnE
20273-20906	20601	0.04107	74	petN-trnC
50205-50837	50523	0.04071	66	trnL-exon1
66414-67443	67045	0.04065	83	psbE-petL
82627-83359	83040	0.04065	73	rpl16(exon2)-rpl16(exon1)
60079-60807	60402	0.0406	68	rbcL-rpl23
54201-54966	54612	0.04048	68	ndhC-trnV(exon2)
47483-48261	47798	0.04036	70	ycf3(exon1)-trnS
8824-9558	9154	0.04006	72	trnS-psbD
20705-21726	21079	0.0397	72	petN-trnC
47693-48487	48160	0.0394	70	ycf3(exon1)-trnS
64483-65162	64798	0.0394	70	petA-psbJ
21284-22191	21831	0.03935	70	trnC-rpoB
21727-22420	22047	0.03881	71	trnC-rpoB
12843-13574	13153	0.03857	69	psbZ-trnG
13275-14093	13767	0.03851	65	trnM
20028-20704	20372	0.03833	68	petN-trnC
115301-115949	115649	0.03827	62	ndhI
20907-21938	21616	0.03821	69	trnC-rpoB
113605-114294	113967	0.03798	68	psaC-ndhE
34957-35728	35410	0.03792	64	atpI-atpH
113861-114494	114185	0.03786	69	psaC-ndhE
18946-19583	19264	0.03768	65	trnD-psbM
7946-8620	8305	0.03756	69	psbK-psbI
6977-7732	7417	0.03738	69	trnQ
68478-69151	68796	0.03732	68	psaJ
66214-67225	66624	0.03696	72	psbE-petL
14299-14941	14607	0.0369	64	trnS(exon2)-trnS(exon1)
58031-58678	58348	0.0369	65	atpB-rbcL
8621-9265	8924	0.03679	67	trnS-psbD
13049-13891	13393	0.03673	66	trnG-trnM
106915-107517	107217	0.03649	68	ndhF
115101-115749	115401	0.03643	61	ndhG-ndhI
29862-30579	30279	0.03607	66	rpoC2
9054-9758	9366	0.03571	61	trnS-psbD
19365-20272	19896	0.03565	62	psbM-petN
49310-49968	49617	0.03565	64	trnT
2034-2633	2333	0.03548	62	matK
59879-60520	60182	0.0353	59	rbcL-rpl23
75541-76229	75874	0.0353	58	petB-exon1-petB-exon2
29659-30379	29961	0.03524	65	rpoC1-rpoC2
34526-35182	34844	0.03506	64	atpI-atpH
7733-8420	8080	0.035	62	psbK-psbI
21939-22646	22301	0.03482	64	trnC-rpoB
51062-51895	51443	0.03482	63	trnL-exon2-trnF
5219-5963	5658	0.03446	64	rps16(exon2)-rps16(exon1)
66739-67644	67337	0.0344	69	psbE-petL
64689-65404	65007	0.03435	63	petA-psbJ
111337-112004	111654	0.03429	57	ccsA-ndhD
30083-30779	30479	0.03399	61	rpoC2
111537-112204	111904	0.03393	56	ndhD
2234-2833	2533	0.03363	62	matK
47282-47993	47592	0.03351	60	ycf3(exon1)
2834-3460	3133	0.03345	60	matK
8421-9053	8720	0.03304	62	trnS
3461-4119	3780	0.03292	56	matK-trnK(exon1)
69374-70032	69689	0.03286	59	rpl33-rps18
1422-2033	1733	0.0328	56	matK
53563-54200	53862	0.03274	55	ndhC
114901-115542	115200	0.03274	59	ndhG
51896-52558	52258	0.03262	53	ndhJ
108318-109183	108617	0.03262	57	ndhF
7518-8180	7839	0.03256	57	psbK
78456-79095	78783	0.03256	55	rpoA
68897-69589	69257	0.0325	60	psaJ-rpl33
19584-20478	20172	0.03244	57	psbM-petN
64283-64900	64582	0.03238	56	petA-psbJ
80786-81403	81094	0.03238	52	infA-rps8
68066-68689	68371	0.03232	59	trnP
47994-48706	48361	0.03226	59	trnS-rps4
3034-3671	3334	0.0322	57	matK-trnK(exon1)
2434-3033	2733	0.03214	58	matK
62184-62874	62574	0.03196	55	ycf4-cemA
59679-60302	59978	0.03179	51	rbcL
1021-1630	1320	0.03173	56	psbA-trnK(exon2)
57803-58468	58136	0.03167	56	atpB-rbcL
80986-81603	81303	0.03155	50	rps8
118440-119039	118739	0.03155	54	ndhH
83588-84216	83916	0.03143	53	rps3
1631-2233	1933	0.03107	51	matK
83360-84016	83699	0.03095	53	rpl16(exon1)-rps3
3234-3904	3561	0.03071	54	matK-trnK(exon1)
39689-40289	39989	0.03065	54	trnR-rps14
61098-61783	61433	0.03036	54	psaI-ycf4
70233-70877	70557	0.03036	52	rps18-rpl20
116964-117638	117295	0.0303	52	ndhA(exon2)-ndhA(exon1)
2634-3233	2933	0.03024	54	matK
19154-20027	19466	0.03024	53	psbM-petN
80567-81203	80885	0.02988	48	infA
5015-5763	5450	0.02964	53	rps16(exon2)-rps16(exon1)
68690-69373	69003	0.0294	53	psaJ-rpl33
78656-79295	78983	0.02923	50	rpoA
116757-117396	117072	0.02923	48	ndhA(exon2)-ndhA(exon1)
69590-70232	69931	0.02917	51	rpl33-rps18
117183-117839	117503	0.02911	53	ndhA(exon2)-ndhA(exon1)
35183-36163	35628	0.02893	48	atpI-atpH
45415-46026	45726	0.02893	51	ycf3(exon3)
9266-9958	9658	0.02875	49	trnS-psbD
69152-69816	69489	0.02863	50	rpl33
1834-2433	2133	0.02857	48	matK
64901-65604	65267	0.02857	51	petA-psbJ
70433-71077	70777	0.02839	48	rpl20
117639-118239	117939	0.02839	49	ndhA(exon1)
31180-31785	31485	0.02827	56	rpoC2
75763-76429	76081	0.02827	49	petB-exon1-petB-exon2
114072-114694	114394	0.02804	54	ndhE
75338-75980	75645	0.02798	47	petB-exon1-petB-exon2
78256-78883	78555	0.02798	49	petD-exon2-rpoA
106082-106708	106383	0.0278	44	rps15-ndhF
118640-119239	118939	0.0278	45	ndhH
50414-51061	50725	0.02762	49	trnL-exon1-trnL-exon2
54487-55171	54850	0.02762	47	ndhC-trnV(exon2)
7317-7945	7617	0.02756	49	trnQ-psbK
110265-110891	110566	0.02756	48	trnL-ccsA
118040-118639	118339	0.02756	51	ndhA(exon1)
111092-111798	111436	0.0275	49	ccsA
8181-8823	8520	0.02726	53	psbI
13575-14298	13991	0.02726	42	trnS(exon2)-trnS(exon1)
58242-58878	58575	0.02726	49	atpB-rbcL
111799-112404	112104	0.02726	46	ndhD
116557-117182	116857	0.0272	42	ndhA(exon2)-ndhA(exon1)
44770-45414	45070	0.02708	46	psaA-ycf3(exon3)
117397-118039	117739	0.02708	47	ndhA(exon2)-ndhA(exon1)
64083-64688	64382	0.02702	44	petA
50624-51292	50956	0.02673	49	trnL-exon1-trnL-exon2
39054-39688	39353	0.02667	49	atpA
4336-5014	4700	0.02661	51	rps16(exon2)
46453-47079	46758	0.02661	42	ycf3(exon2)
67226-67864	67543	0.02661	52	psbE-petL
72709-73328	73022	0.02655	53	clpP-psbB
83811-84416	84116	0.02655	45	rps3
22192-22846	22544	0.02649	51	trnC-rpoB
50838-51544	51161	0.02637	51	trnL-exon2
17357-18139	17679	0.02631	43	trnY-trnD
4801-5553	5117	0.02607	46	rps16(exon2)-rps16(exon1)
107115-107717	107417	0.02607	49	ndhF
12364-13048	12742	0.02601	47	trnS-psbZ
68266-68896	68577	0.02589	46	trnP-psaJ
80340-80985	80666	0.02589	46	rpl36-infA
46859-47482	47179	0.0256	47	ycf3(exon2)-ycf3(exon1)
55373-56002	55696	0.02548	42	trnV(exon1)-trnM
13892-14506	14198	0.02542	38	trnS(exon2)-trnS(exon1)
30380-30979	30679	0.02536	44	rpoC2
78884-79495	79195	0.02536	46	rpoA
72509-73124	72812	0.0253	50	clpP-psbB
57603-58241	57904	0.02524	45	atpB-rbcL
80096-80785	80456	0.02506	44	rps11-rpl36
113405-114071	113704	0.02506	46	psaC
79896-80566	80195	0.02494	44	rps11
82427-83140	82727	0.0247	46	rpl16(exon2)-rpl16(exon1)
821-1421	1120	0.02452	42	psbA
75138-75762	75437	0.02446	41	psbH
30780-31385	31079	0.0244	45	rpoC2
84017-84621	84316	0.02423	44	rps3
62444-63074	62774	0.02411	42	cemA
118240-118839	118539	0.02411	43	ndhH
115543-116150	115849	0.02405	41	ndhI
59279-59878	59578	0.02399	40	rbcL
61984-62674	62332	0.02399	43	ycf4-cemA
12159-12842	12464	0.02393	42	trnS-psbZ
47080-47692	47381	0.02375	46	ycf3(exon2)-ycf3(exon1)
70033-70663	70332	0.02369	40	rps18
55574-56202	55902	0.02363	40	trnM-atpE
31386-31985	31685	0.02357	45	rpoC2
114695-115300	115000	0.02357	43	ndhG
72921-73528	73228	0.02351	46	psbB
118840-119439	119139	0.02351	41	ndhH
75981-76630	76329	0.02339	39	petB-exon1-petB-exon2
117840-118439	118139	0.02339	42	ndhA(exon1)
46659-47281	46979	0.02333	41	ycf3(exon2)-ycf3(exon1)
35512-36368	35828	0.02321	40	atpH
49107-49717	49412	0.02321	42	rps4-trnT
116351-116963	116656	0.02321	39	ndhA(exon2)
69817-70432	70132	0.02315	43	rps18
11959-12630	12262	0.02304	41	psbC-trnS
34326-34956	34625	0.02304	42	atpI
59479-60078	59778	0.02304	40	rbcL
112205-112804	112504	0.02298	42	ndhD
65163-65812	65504	0.0228	40	psbJ
67645-68265	67964	0.0228	44	petG
70664-71288	70977	0.0228	41	rpl20
71498-72108	71806	0.02268	41	rps12(exon1)/rps12-exon1
55172-55802	55472	0.02262	41	trnV(exon2)-trnV(exon1)
9559-10158	9858	0.02256	38	psbD
30980-31585	31285	0.02238	44	rpoC2
84622-85238	84921	0.02232	39	rpl22
29459-30061	29761	0.02226	44	rpoC1-rpoC2
36164-36773	36468	0.02202	41	atpF-exon1
81204-81803	81503	0.02196	39	rps8
84217-84821	84516	0.02196	39	rps3
110692-111336	110991	0.02196	41	ccsA
61324-61983	61683	0.0219	40	ycf4
72309-72920	72608	0.02179	38	clpP
77432-78055	77745	0.02179	38	petD-exon1-petD-exon2
12631-13274	12942	0.02173	39	psbZ
22421-23046	22746	0.02155	39	rpoB
66014-66738	66313	0.02155	41	psbE-petL
114295-114900	114594	0.02155	41	ndhE-ndhG
114495-115100	114800	0.02155	41	ndhG
14094-14725	14405	0.02143	36	trnS(exon2)-trnS(exon1)
107718-108317	108017	0.02143	38	ndhF
48262-48906	48604	0.02137	40	trnS-rps4
71909-72508	72208	0.02137	37	clpP
27447-28057	27749	0.02131	37	rpoC1
25847-26446	26146	0.02125	36	rpoC1
4585-5218	4903	0.02101	37	rps16(exon2)-rps16(exon1)
29259-29861	29558	0.02101	41	rpoC1-rpoC2
32386-33098	32685	0.02101	39	rpoC2
37245-37851	37551	0.02095	41	atpF-exon2
71078-71704	71397	0.02095	35	rpl20-rps12(exon1)/rps12-exon1
77031-77638	77331	0.02095	39	petD-exon1-petD-exon2
36569-37244	36892	0.02089	40	atpF-exon1-atpF-exon2
74736-75337	75037	0.02077	36	psbT-psbN
112405-113004	112704	0.02077	38	ndhD
107918-108517	108217	0.02071	37	ndhF
37026-37651	37351	0.02065	41	atpF-exon1-atpF-exon2
11159-11758	11458	0.02048	33	psbC
67444-68065	67755	0.02048	38	petL-petG
48907-49516	49206	0.02036	38	rps4
81604-82226	81903	0.0203	39	rpl14
46027-46658	46336	0.02024	33	ycf3(exon3)-ycf3(exon2)
52759-53359	53059	0.02024	34	ndhK
26047-26646	26346	0.02018	33	rpoC1
32586-33298	32998	0.02018	37	rpoC2-rps2
53360-53962	53662	0.02018	33	ndhC
58469-59078	58778	0.02012	37	rbcL
77850-78455	78155	0.02012	37	petD-exon2
36774-37451	37125	0.02006	38	atpF-exon1-atpF-exon2
31586-32185	31885	0.02	39	rpoC2
59079-59678	59378	0.01994	35	rbcL
52159-52758	52458	0.01988	31	ndhJ
112005-112604	112304	0.01988	36	ndhD
67865-68477	68165	0.01982	38	trnW
73129-73728	73428	0.01976	34	psbB
84417-85021	84721	0.0197	35	rpl22
35729-36568	36267	0.01964	35	atpH-atpF-exon1
54731-55372	55071	0.01964	37	trnV(exon2)-trnV(exon1)
38854-39458	39153	0.01958	35	atpA
61784-62443	62083	0.01958	36	ycf4
77231-77849	77532	0.01958	36	petD-exon1-petD-exon2
71705-72308	72008	0.01952	35	rps12(exon1)/rps12-exon1-clpP
108118-108729	108417	0.0194	35	ndhF
112605-113204	112904	0.01923	33	ndhD
78056-78655	78355	0.01917	35	petD-exon2
46235-46858	46558	0.01887	30	ycf3(exon2)
33299-33925	33598	0.01881	32	rps2
73329-73928	73628	0.01875	33	psbB
74938-75540	75237	0.01875	33	psbN-psbH
107518-108117	107817	0.01869	34	ndhF
105882-106508	106181	0.01857	31	rps15
29059-29658	29358	0.01851	35	rpoC1-rpoC2
30580-31179	30879	0.01851	33	rpoC2
58879-59478	59178	0.01851	33	rbcL
79096-79695	79395	0.01851	35	rpoA
79296-79895	79595	0.01851	35	rpoA
119040-119665	119339	0.01851	33	ndhH
70878-71497	71186	0.01833	31	rpl20-rps12(exon1)/rps12-exon1
27247-27849	27546	0.01827	30	rpoC1
82227-82938	82526	0.01815	33	rpl16(exon2)
54967-55573	55271	0.0181	33	trnV(exon2)-trnV(exon1)
119240-119871	119539	0.0181	34	ndhH
81404-82003	81703	0.01804	34	rpl14
110892-111536	111236	0.01804	33	ccsA
77639-78255	77955	0.01798	33	petD-exon1-petD-exon2
71289-71908	71597	0.01786	29	rpl20-rps12(exon1)/rps12-exon1
81804-82426	82103	0.01786	34	rpl14-rpl16(exon2)
48488-49106	48806	0.0178	33	rps4
76831-77431	77130	0.0178	37	petB-exon2-petD-exon1
9959-10558	10258	0.01774	32	psbD
24447-25046	24746	0.01774	30	rpoB
52960-53562	53259	0.01768	30	ndhK
62675-63274	62974	0.01768	31	cemA
55803-56402	56102	0.01756	29	atpE
32186-32879	32485	0.0175	34	rpoC2
57403-58030	57702	0.0175	31	atpB
52559-53159	52859	0.01738	30	ndhK
74329-74937	74628	0.01732	31	psbB
25647-26246	25946	0.01726	33	rpoC1
36369-37025	36671	0.01726	33	atpF-exon1-atpF-exon2
53160-53762	53459	0.01726	27	ndhK
79496-80095	79795	0.01714	30	rpoA-rps11
26247-26846	26546	0.01708	27	rpoC1
1-620	320	0.01696	31	psbA
74529-75137	74837	0.0169	29	psbB-psbT
73929-74528	74228	0.01685	30	psbB
115750-116350	116049	0.01685	32	ndhI
27650-28258	27949	0.01667	32	rpoC1-rpoC2
27850-28458	28158	0.01649	30	rpoC1-rpoC2
28659-29258	28958	0.01649	28	rpoC1-rpoC2
63683-64282	63982	0.01649	30	petA
62875-63481	63174	0.01643	33	cemA
84822-85442	85138	0.01643	30	rps19
107318-107917	107617	0.01643	31	ndhF
27047-27649	27346	0.01625	27	rpoC1
63275-63882	63582	0.01601	32	petA
52359-52959	52658	0.01589	27	ndhJ
112805-113404	113104	0.01589	28	ndhD
33499-34125	33823	0.01577	27	rps2-atpI
115950-116556	116250	0.01577	32	ndhA(exon2)
42970-43569	43269	0.01565	30	psaA
28859-29458	29158	0.0156	28	rpoC1-rpoC2
113005-113604	113304	0.0156	28	ndhD
38254-38853	38553	0.01554	26	atpA
79696-80339	79995	0.01554	28	rps11
9759-10358	10058	0.01542	29	psbD
56203-56802	56502	0.01542	28	atpB
24647-25246	24946	0.01536	27	rpoB
110467-111091	110791	0.01536	28	ccsA
11359-11958	11658	0.0153	25	psbC
119440-120071	119771	0.0153	28	rps15
38054-38653	38353	0.01524	26	atpA
10159-10758	10458	0.01518	27	psbD
43570-44169	43869	0.01518	26	psaA
121346-121945	121645	0.01518	31	trnN
74129-74735	74428	0.01512	28	psbB
105013-105660	105360	0.01512	27	trnN-rps15
43770-44369	44069	0.01506	25	psaA
113205-113860	113504	0.01506	28	psaC
63883-64482	64182	0.01494	27	petA
73529-74128	73828	0.01494	25	psbB
104208-104812	104507	0.01476	30	trnN-rps15
32880-33498	33198	0.0147	26	rps2
22647-23246	22946	0.01464	25	rpoB
24847-25446	25146	0.01464	26	rpoB
72109-72708	72408	0.01464	23	clpP
82004-82626	82326	0.01464	27	rpl16(exon2)
43370-43969	43669	0.01458	27	psaA
85022-85642	85338	0.01452	27	rps19
104608-105213	104912	0.01452	27	trnN-rps15
33699-34325	34025	0.01446	26	atpI
56003-56602	56302	0.01435	26	atpE
116151-116756	116456	0.01435	26	ndhA(exon2)
24247-24846	24546	0.01429	25	rpoB
103807-104407	104107	0.01423	26	trnR
39890-40569	40189	0.01411	24	rps14
33099-33698	33398	0.01405	25	rps2
37452-38053	37751	0.01405	28	atpF-exon2
120493-121140	120839	0.01399	25	rps15-trnN
63075-63682	63379	0.01387	29	cemA-petA
105461-106081	105760	0.01381	26	trnN-rps15
120072-120692	120392	0.01381	26	rps15-trnN
28259-28858	28558	0.01369	23	rpoC1-rpoC2
73729-74328	74028	0.01369	25	psbB
10359-10958	10658	0.01357	22	psbD
43170-43769	43469	0.01357	26	psaA
22847-23446	23146	0.01351	23	rpoB
38454-39053	38753	0.01351	21	atpA
121546-122146	121845	0.01351	25	trnN-trnR
119666-120292	119971	0.01345	25	rps15
41170-41769	41469	0.01339	22	psaB
121746-122346	122046	0.01339	24	trnR-rrn5S
25447-26046	25746	0.01327	26	rpoB
28058-28658	28358	0.01327	23	rpoC1-rpoC2
40970-41569	41269	0.01321	23	psaB
119872-120492	120171	0.01298	24	rps15-trnN
38654-39253	38953	0.01286	21	atpA
10959-11558	11258	0.0128	22	psbC
23447-24046	23746	0.0128	25	rpoB
26447-27046	26746	0.0128	22	rpoC1
41970-42569	42269	0.01274	23	psaB
56403-57002	56702	0.01268	23	atpB
120940-121545	121240	0.01268	24	rps15-trnN
41770-42369	42069	0.01262	26	psaB
45827-46452	46127	0.01262	23	ycf3(exon3)-ycf3(exon2)
57203-57802	57502	0.01262	23	atpB
41370-41969	41669	0.0125	23	psaB
31786-32385	32085	0.01244	23	rpoC2
34126-34725	34425	0.01244	23	atpI
63482-64082	63782	0.01238	24	petA
76631-77230	76930	0.01232	26	petB-exon2
105214-105881	105560	0.01226	23	trnN-rps15
104007-104607	104307	0.0122	24	trnR-trnN
129608-130212	129907	0.0122	22	trnV-rps12-exon2
24047-24646	24346	0.01214	22	rpoB
104813-105460	105112	0.01214	22	trnN-rps15
42770-43369	43069	0.01208	24	psaA
45627-46234	45926	0.01208	23	ycf3(exon3)-ycf3(exon2)
11559-12158	11858	0.0119	19	psbC
37852-38453	38153	0.0119	21	atpA
58679-59278	58978	0.01185	23	rbcL
120293-120939	120592	0.01185	22	rps15-trnN
11759-12363	12058	0.01179	20	psbC
43970-44569	44269	0.01179	20	psaA
120693-121345	121040	0.01173	21	rps15-trnN
10759-11358	11058	0.01161	18	psbC
28459-29058	28758	0.01161	20	rpoC1-rpoC2
31986-32585	32285	0.01137	23	rpoC2
57003-57602	57302	0.01137	20	atpB
421-1020	720	0.01125	20	psbA
76230-76830	76530	0.01125	19	petB-exon2
140511-140978	140746	0.01124	16	rps19
26847-27446	27146	0.01119	20	rpoC1
41570-42169	41869	0.01119	22	psaB
23247-23846	23546	0.01113	22	rpoB
140311-140914	140610	0.01107	21	trnH-rps19
61584-62183	61883	0.01101	22	ycf4
40770-41369	41069	0.01095	19	psaB
48707-49309	49006	0.01095	22	rps4
56603-57202	56902	0.01095	19	atpB
95941-96545	96245	0.01095	19	trnV-rrn16S
26647-27246	26946	0.01089	20	rpoC1
76430-77030	76730	0.01089	21	petB-exon2
97946-98549	98246	0.01089	18	rrn16S-trnI-exon1
127607-128207	127906	0.01089	18	trnI(exon1)-rrn16S
44570-45175	44869	0.01077	20	psaA
65405-66013	65712	0.01071	20	psbL
221-820	520	0.01065	19	psbA
42170-42769	42469	0.01065	18	psaB
137091-137704	137396	0.0106	20	trnL-trnM
105661-106281	105981	0.01042	20	trnN-rps15
23047-23646	23346	0.01018	18	rpoB
23647-24246	23946	0.01012	20	rpoB
37652-38253	37953	0.01012	20	atpA
88449-89062	88756	0.01012	20	trnM-trnL
88657-89285	88962	0.01012	20	trnM-trnL
136868-137504	137190	0.01012	20	trnL-trnM
25047-25646	25346	0.01006	19	rpoB
33926-34525	34225	0.01006	18	atpI
44370-44969	44669	0.01006	19	psaA
56803-57402	57102	0.01006	17	atpB
97746-98346	98045	0.00976	16	rrn16S-trnI-exon1
127807-128407	128107	0.00976	16	trnI(exon1)-rrn16S
130213-130883	130522	0.00976	18	trnV-rps12-exon2
621-1220	920	0.00964	17	psbA
95270-95940	95630	0.00958	19	rps12(exon2)-trnV
95733-96345	96040	0.00958	18	rps12(exon2)-trnV
130013-130683	130320	0.00952	20	trnV-rps12-exon2
25247-25846	25546	0.00935	18	rpoB
95070-95732	95369	0.00935	17	rps12(exon2)-trnV
104408-105012	104707	0.00899	18	trnN-rps15
88249-88862	88548	0.00893	16	trnM-trnL
127404-128007	127706	0.00893	14	trnI(exon2)-trnI(exon1)
137297-137904	137604	0.00893	16	trnL-trnM
23847-24446	24146	0.00887	17	rpoB
95531-96145	95835	0.00869	18	rps12(exon2)-trnV
40090-40769	40469	0.00863	14	rps14-psaB
10559-11158	10858	0.00857	14	psbC
99790-100405	100089	0.00857	17	trnA-exon1-trnA-exon2
129408-130012	129707	0.00857	14	rrn16S-trnV
130423-131083	130783	0.00851	15	trnV-rps12-exon2
88863-89485	89185	0.00839	18	trnM-trnL
121141-121745	121445	0.00839	18	rps15-trnN
85443-86042	85742	0.00827	17	rpl2(exon2)
96146-96745	96445	0.00827	14	trnV-rrn16S
136668-137296	136990	0.00827	17	trnL-trnM
42370-42969	42669	0.0081	14	psaB
85239-85842	85542	0.0081	16	trnH
65813-66413	66113	0.00804	15	psbE
135498-136266	135966	0.00804	15	ndhB-exon2-trnL
42570-43169	42869	0.00786	16	psaA
125748-126363	126063	0.00786	16	trnA(exon2)-trnA(exon1)
40290-40969	40669	0.0078	14	psaB
88049-88656	88348	0.0078	14	trnM-trnL
44170-44769	44469	0.00762	15	psaA
129208-129807	129507	0.00756	13	rrn16S
125964-126563	126263	0.00744	15	trnA(exon2)-trnA(exon1)
136468-137090	136767	0.00744	15	trnL-trnM
98147-98749	98446	0.00738	11	trnI-exon1-trnI-exon2
137505-138104	137804	0.00738	13	trnL-trnM
103607-104207	103906	0.00732	12	rrn5S-trnR
121946-122547	122246	0.00732	12	rrn5S
89063-89686	89385	0.00714	15	trnM-trnL
89286-89886	89585	0.00714	15	trnM-trnL
130684-131295	130983	0.00714	12	trnV-rps12-exon2
94865-95530	95169	0.00708	13	rps12(exon2)-trnV
99590-100189	99889	0.00702	14	trnA-exon1-trnA-exon2
139911-140510	140210	0.00702	14	rpl2-exon2
89687-90449	89986	0.0069	13	trnL-ndhB(exon2)
89887-90655	90348	0.0069	13	trnL-ndhB(exon2)
103406-104006	103706	0.00679	12	rrn4.5S-rrn5S
129808-130422	130112	0.00673	14	trnV-rps12-exon2
132897-133496	133196	0.00667	10	rps7-ndhB-exon1
89486-90086	89786	0.00661	13	trnM-trnL
125548-126163	125863	0.00661	13	trnA(exon2)-trnA(exon1)
135704-136467	136166	0.00661	13	trnL-trnM
136067-136667	136366	0.00661	13	trnL-trnM
40570-41169	40869	0.00649	11	psaB
132697-133296	132996	0.00649	10	rps7-ndhB-exon1
140111-140714	140410	0.00643	14	rpl2-exon2-trnH
92457-93056	92756	0.00637	10	ndhB(exon1)
94657-95269	94969	0.00625	11	rps12(exon2)-trnV
87049-87648	87348	0.00619	12	rpl23
94257-94864	94556	0.00601	9	rps12(exon2)-trnV
85643-86242	85942	0.00589	12	rpl2(exon2)
87249-87848	87548	0.00589	12	rpl23-trnM
86849-87448	87148	0.00583	10	rpl2(exon1)
87849-88448	88148	0.00583	10	trnM-trnL
94457-95069	94757	0.00583	10	rps12(exon2)-trnV
131084-131696	131396	0.00583	10	trnV-rps12-exon2
138505-139104	138804	0.00583	10	rpl23
90087-90855	90555	0.00577	11	ndhB(exon2)
92657-93256	92956	0.00577	9	ndhB(exon1)-rps7
92857-93456	93156	0.00577	9	rps7
135298-136066	135603	0.00577	11	ndhB-exon2-trnL
136267-136867	136567	0.0056	12	trnL-trnM
65605-66213	65912	0.00548	11	psbF
122147-122747	122446	0.00548	11	rrn5S-rrn4.5S
138305-138904	138604	0.00548	11	trnM-rpl23
85843-86448	86142	0.00518	11	rpl2(exon2)-rpl2(exon1)
139705-140310	140010	0.00518	11	rpl2-exon2
131296-131896	131596	0.00512	8	trnV-rps12-exon2
137705-138304	138004	0.00506	10	trnL-trnM
131497-132096	131796	0.00482	8	rps12-exon2
98750-99389	99068	0.00476	10	trnI-exon1-trnI-exon2
99390-99989	99689	0.00476	10	trnA-exon1-trnA-exon2
126765-127403	127091	0.00476	10	trnI(exon2)-trnI(exon1)
135098-135703	135397	0.00476	10	ndhB-exon2
138105-138704	138404	0.00476	10	trnM
139505-140110	139810	0.00476	10	rpl2-exon1-rpl2-exon2
99990-100605	100305	0.00464	9	trnA-exon2-rrn23S
91656-92256	91956	0.00452	8	ndhB(exon2)-ndhB(exon1)
91456-92056	91756	0.00446	10	ndhB(exon2)-ndhB(exon1)
134097-134697	134397	0.00446	10	ndhB-exon1-ndhB-exon2
137905-138504	138204	0.00446	10	trnL-trnM
130884-131496	131188	0.0044	8	trnV-rps12-exon2
98550-99188	98859	0.00435	9	trnI-exon1-trnI-exon2
133097-133696	133396	0.00429	7	ndhB-exon1
133897-134497	134196	0.00423	8	ndhB-exon1-ndhB-exon2
90450-91055	90755	0.00405	9	ndhB(exon2)
94057-94656	94356	0.00399	6	rps12(exon2)
138705-139304	139004	0.00399	7	rpl2-exon1
87649-88248	87948	0.00393	8	trnM-trnL
103206-103806	103505	0.00393	8	rrn4.5S-rrn5S
122347-122947	122647	0.00393	8	rrn4.5S
126564-127193	126864	0.00393	8	trnI(exon2)-trnI(exon1)
132497-133096	132796	0.00393	6	rps7
92057-92656	92356	0.00387	6	ndhB(exon1)
96346-96945	96645	0.00387	7	rrn16S
91857-92456	92156	0.00381	7	ndhB(exon1)
133697-134296	133996	0.00381	7	ndhB-exon1
97546-98146	97845	0.00351	7	rrn16S
93857-94456	94156	0.00339	6	rps12(exon3)-rps12(exon2)
131697-132296	131996	0.00339	6	rps12-exon2-rps12-exon3
133497-134096	133796	0.00339	6	ndhB-exon1
91056-91655	91355	0.00333	8	ndhB(exon2)-ndhB(exon1)
91256-91856	91555	0.00321	7	ndhB(exon2)-ndhB(exon1)
98347-98961	98649	0.00321	7	trnI-exon1-trnI-exon2
134297-134897	134597	0.00321	7	ndhB-exon1-ndhB-exon2
98962-99589	99288	0.0031	6	trnI-exon2
93057-93656	93356	0.00298	5	rps7
87449-88048	87748	0.00292	7	trnM-trnL
126985-127606	127303	0.00292	7	trnI(exon2)-trnI(exon1)
134498-135097	134797	0.00292	7	ndhB-exon2
134898-135497	135197	0.00292	7	ndhB-exon2
139305-139910	139604	0.00292	7	rpl2-exon1-rpl2-exon2
86649-87248	86948	0.00286	5	rpl2(exon1)
101606-102205	101905	0.00286	5	rrn23S
123948-124547	124247	0.00286	5	rrn23S
126164-126764	126463	0.0028	6	trnA(exon2)-trnA(exon1)
126364-126984	126663	0.00268	5	trnA(exon2)-trnA(exon1)
86043-86648	86348	0.0025	6	rpl2(exon2)-rpl2(exon1)
90656-91255	90955	0.0025	6	ndhB(exon2)
90856-91455	91155	0.0025	6	ndhB(exon2)
134698-135297	134997	0.0025	6	ndhB-exon2
92257-92856	92556	0.00244	4	ndhB(exon1)
133297-133896	133596	0.00244	4	ndhB-exon1
138905-139504	139204	0.00244	4	rpl2-exon1
103006-103606	103305	0.00238	5	rrn23S-rrn4.5S
131897-132496	132196	0.00238	5	rps12-exon2-rps12-exon3
86449-87048	86748	0.00214	4	rpl2(exon2)-rpl2(exon1)
86243-86848	86548	0.00208	5	rpl2(exon2)-rpl2(exon1)
101206-101805	101505	0.00202	3	rrn23S
124148-124747	124447	0.00202	3	rrn23S
124348-124947	124647	0.00202	3	rrn23S
93457-94056	93756	0.00196	4	rps12(exon3)-rps12(exon2)
93657-94256	93956	0.00196	4	rps12(exon3)-rps12(exon2)
100190-100805	100505	0.00196	4	rrn23S
101806-102405	102105	0.00196	4	rrn23S
102206-102805	102505	0.00196	4	rrn23S
123148-123747	123447	0.00196	4	rrn23S
123348-123947	123647	0.00196	4	rrn23S
123548-124147	123847	0.00196	4	rrn23S
125348-125963	125647	0.00196	4	rrn23S
127194-127806	127503	0.00196	4	trnI(exon2)-trnI(exon1)
128008-128607	128307	0.00196	4	rrn16S
93257-93856	93556	0.00185	3	rps7
132297-132896	132596	0.00185	3	rps7
101406-102005	101705	0.00173	3	rrn23S
139105-139704	139404	0.00167	4	rpl2-exon1-rpl2-exon2
102006-102605	102305	0.00155	3	rrn23S
102406-103005	102705	0.00155	3	rrn23S
102606-103205	102905	0.00155	3	rrn23S
122948-123547	123247	0.00155	3	rrn23S
123748-124347	124047	0.00155	3	rrn23S
99189-99789	99489	0.00125	3	trnA-exon1-trnA-exon2
122548-123147	122847	0.00125	3	rrn23S
132097-132696	132396	0.00113	2	rps12-exon2-rps12-exon3
102806-103405	103105	0.00083	2	rrn23S
128808-129407	129107	0.00083	2	rrn16S
129008-129607	129307	0.00083	2	rrn16S
100806-101405	101105	0.00071	1	rrn23S
101006-101605	101305	0.00071	1	rrn23S
124548-125147	124847	0.00071	1	rrn23S
125148-125747	125447	0.00071	1	rrn23S
96546-97145	96845	0.00042	1	rrn16S
96746-97345	97045	0.00042	1	rrn16S
96946-97545	97245	0.00042	1	rrn16S
97146-97745	97445	0.00042	1	rrn16S
128408-129007	128707	0.00042	1	rrn16S
128608-129207	128907	0.00042	1	rrn16S
97346-97945	97645	0	0	rrn16S
100406-101005	100705	0	0	rrn23S
100606-101205	100905	0	0	rrn23S
122748-123347	123047	0	0	rrn23S
124748-125347	125047	0	0	rrn23S
124948-125547	125247	0	0	rrn23S
128208-128807	128507	0	0	rrn16S

## Sheet: Table S6
Supplementary Table S6 Details of species selected for phylogenetic analysis (including order, family, genus and GenBank accession).
Order	Family	Genus	Species	GenBank accession
Poales	Poaceae	Arundo	Arundo donax	OQ993163
				MF035972
				MF035971
				NC_037077
			Arundo formosana	NC_014062
				NC_054211
			Arundo plinii	NC_034652
		Eriachne	Eriachne agrostidea	NC_041557
			Eriachne aristidea	NC_041558
			Eriachne armittii	NC_034791
		Pharus	Pharus latifolius	NC_023097
			Pharus lappulaceus	NC_023245
		Aegilops	Aegilops geniculata	NC_023097
			Aegilops kotschyi	NC_024832
		Bambusa	Bambusa bambos	NC_026957
			Bambusa arnhemica	NC_026958
		Alloteropsis	Alloteropsis angusta	NC_027951
			Alloteropsis cimicina	NC_027952
		Chloris	Chloris barbata	NC_029893
			Chloris truncata	NC_032033
		Arthraxon	Arthraxon hispidus	NC_035048
			Arthraxon lanceolatus	NC_035017
		Crinipes	Crinipes abyssinicus	NC_035523
			Crinipes longifolius	NC_035524
		Dactyloctenium	Dactyloctenium aegyptium	NC_036714
			Dactyloctenium radulans	NC_042838
		Fargesia	Fargesia albocerea	NC_043891
			Fargesia canaliculata	NC_043936
		Andropogon	Andropogon chinensis	NC_035012
			Andropogon burmanicus	NC_035038
		Anomochloa	Anomochloa marantoidea	NC_021372
		Puelia	Puelia olyriformis	NC_023449
		Chikusichloa	Chikusichloa aquatica	NC_027184
		Streptochaeta	Streptochaeta spicata	NC_033862
		Leersia	Leersia japonica	NC_034766
		Coelachne	Coelachne africana	NC_035732
		Stipagrostis	Stipagrostis hirtigluma	NC_036112
		Rytidosperma	Rytidosperma semiannulare	NC_036701
		Ehrharta	Ehrharta bulbosa	NC_036715
		Rytidosperma	Rytidosperma pallidum	NC_037166
		Chikusichloa	Chikusichloa mutica	NC_041081
		Sartidia	Sartidia perrieri	NC_027146
	Cyperaceae	Cyperus	Cyperus rotundus	NC_050170

## Sheet: Table S7
Supplementary Table S7 The structure of the chloroplast genome sequences of A. formosana.
GenBank accession number	LSC	IRa (1)	Fragment sequence	IRa (2)	SSC	Irb (2)	Fragment sequence	Irb (1)
NC_054211	82140	3407	1	17368	12562	17368	127	3407
MZ_620725	82676	3407	1	17368	12562	17368	127	3407
We analyzed the chloroplast genome structure of two A. formosana samples (NC_054211, MZ620725) and found that their IRa regions both have a base insertion, while their IRb regions contain a 127 bp fragment, preventing the IR regions from being reverse complementary. Due to the low assembly quality of A. formosana, the CPJSdraw (v1.0.0) software cannot correctly identify the IR regions, making it …
